# Supplementary material for: The two-component system CpxAR is required for the high potassium stress survival of Actinobacillus pleuropneumoniae
Source: Front Microbiol. 2023 Sep 26;14:1259935. doi: 10.3389/fmicb.2023.1259935 (PMC10562621; doi:10.3389/fmicb.2023.1259935)
Supplement: Supplementary file 1 [file Data_Sheet_1.ZIP]

Archive with 68 entries (40 files):
- original data/
- original data/original data/
- original data/original data/Supplementary figure 1/
- original data/original data/Supplementary figure 1/qRT-PCR - division gene.pzfx
- original data/original data/Supplementary figure 1/qRT-PCR - division gene.xlsx
- original data/original data/figure 1/
- original data/original data/figure 1/figure 1-A/
- original data/original data/figure 1/figure 1-A/0.3 M KCl.jpg
- original data/original data/figure 1/figure 1-A/0.3M NaCL.jpg
- original data/original data/figure 1/figure 1-A/control.jpg
- original data/original data/figure 1/figure 1-B/
- original data/original data/figure 1/figure 1-B/CFU and OD600.pzfx
- original data/original data/figure 1/figure 1-B/CFU and OD600.xlsx
- original data/original data/figure 2/
- original data/original data/figure 2/figure 2 B/
- original data/original data/figure 2/figure 2 B/length statistics.pzfx
- original data/original data/figure 2/figure 2 B/length statistics.xlsx
- original data/original data/figure 2/figure 2-A/
- original data/original data/figure 2/figure 2-A/0.3M K+/
- original data/original data/figure 2/figure 2-A/0.3M K+/C-cpxRA-K+.tif
- original data/original data/figure 2/figure 2-A/0.3M K+/WT-K+.tif
- original data/original data/figure 2/figure 2-A/0.3M K+/cpxRA-K+.tif
- original data/original data/figure 2/figure 2-A/control/
- original data/original data/figure 2/figure 2-A/control/C-cpxRA.tif
- original data/original data/figure 2/figure 2-A/control/WT.tif
- original data/original data/figure 2/figure 2-A/control/cpxRA.tif
- original data/original data/figure 3/
- original data/original data/figure 3/figure 3-A/
- original data/original data/figure 3/figure 3-A/qRT-PCR - ftsXEY.pzfx
- original data/original data/figure 3/figure 3-A/qRT-PCR-ftsXEY.xlsx
- original data/original data/figure 3/figure 3-B/
- original data/original data/figure 3/figure 3-B/RT-PCR-1.tif
- original data/original data/figure 3/figure 3-C/
- original data/original data/figure 3/figure 3-C/IPTG induce-CFU.xlsx
- original data/original data/figure 3/figure 3-C/IPTG induce.pzfx
- original data/original data/figure 3/figure 3-D/
- original data/original data/figure 3/figure 3-D/ftsE.tif
- original data/original data/figure 3/figure 3-D/ftsY.tif
- original data/original data/figure 3/figure 3-D/ropD.tif
- original data/original data/figure 3/figure 3-D/ropE.tif
- original data/original data/figure 3/figure 3-E/
- original data/original data/figure 3/figure 3-E/ftsE竞争.tif
- original data/original data/figure 3/figure 3-F/
- original data/original data/figure 3/figure 3-F/GFP fluoresecence.pzfx
- original data/original data/figure 3/figure 3-F/GFP fluoresecence.xlsx
- original data/original data/figure 3/figure 3-G/
- original data/original data/figure 3/figure 3-G/0.3M K+/
- original data/original data/figure 3/figure 3-G/0.3M K+/C-cpxAR/
- original data/original data/figure 3/figure 3-G/0.3M K+/C-cpxAR/C-cpxAR-1.tif
- original data/original data/figure 3/figure 3-G/0.3M K+/C-cpxAR/C-cpxAR-2.tif
- original data/original data/figure 3/figure 3-G/0.3M K+/WT/
- original data/original data/figure 3/figure 3-G/0.3M K+/WT/WT -1.tif
- original data/original data/figure 3/figure 3-G/0.3M K+/WT/WT-2.tif
- original data/original data/figure 3/figure 3-G/0.3M K+/cpxAR/
- original data/original data/figure 3/figure 3-G/0.3M K+/cpxAR/cpxAR-1.tif
- original data/original data/figure 3/figure 3-G/0.3M K+/cpxAR/cpxAR-2.tif
- original data/original data/figure 3/figure 3-G/control/
- original data/original data/figure 3/figure 3-G/control/C-cpxRA/
- original data/original data/figure 3/figure 3-G/control/C-cpxRA/C-cpxAR-1.tif
- original data/original data/figure 3/figure 3-G/control/C-cpxRA/C-cpxRA-2.tif
- original data/original data/figure 3/figure 3-G/control/WT/
- original data/original data/figure 3/figure 3-G/control/WT/WT-1.tif
- original data/original data/figure 3/figure 3-G/control/WT/WT-2.tif
- original data/original data/figure 3/figure 3-G/control/cpxRA/
- original data/original data/figure 3/figure 3-G/control/cpxRA/cpxRA-1.tif
- original data/original data/figure 3/figure 3-G/control/cpxRA/cpxRA-2.tif
- original data/original data/figure-4/
- original data/original data/figure-4/figure-5.pptx
