# Supplementary material for: The two-component system CpxAR is required for the high potassium stress survival of Actinobacillus pleuropneumoniae
Source: Front Microbiol. 2023 Sep 26;14:1259935. doi: 10.3389/fmicb.2023.1259935 (PMC10562621; doi:10.3389/fmicb.2023.1259935)
Supplement: Supplementary file 1 [file Data_Sheet_1.ZIP › original data/original data/Supplementary figure 1/qRT-PCR - division gene.xlsx]

## Sheet: Sheet1
	Well	Fluor	Target	Content	Sample	Biological Set Name	Cq	Cq Mean	Cq Std. Dev
	A01	SYBR		Unkn			22.46	22.46	0
	A02	SYBR		Unkn			22.74	22.74	0
	A03	SYBR		Unkn			22.43	22.43	0
	A04	SYBR		Unkn			22.88	22.88	0
	A05	SYBR		Unkn			23.04	23.04	0
	A06	SYBR		Unkn			23.96	23.96	0
	A07	SYBR		Unkn			23.45	23.45	0
	A08	SYBR		Unkn			23.22	23.22	0
	A09	SYBR		Unkn			23.56	23.56	0
	A10	SYBR		Unkn			23.02	23.02	0
	A11	SYBR		Unkn			23.26	23.26	0
	A12	SYBR		Unkn			23.12	23.12	0
	B01	SYBR		Unkn			22.36	22.36	0
	B02	SYBR		Unkn			22.69	22.69	0
	B03	SYBR		Unkn			22.86	22.86	0
	B04	SYBR		Unkn			22.95	22.95	0
	B05	SYBR		Unkn			23.46	23.46	0
	B06	SYBR		Unkn			23.66	23.66	0
	B07	SYBR		Unkn			23.38	23.38	0
	B08	SYBR		Unkn			23.49	23.49	0						WT			ΔcpxRA			CΔcpxRA
	B09	SYBR		Unkn			23.78	23.78	0					ftsL	22.46	22.74	22.43	22.88	23.04	23.96	23.45	23.22	23.56
	B10	SYBR		Unkn			23.96	23.96	0						16.24	15.96	15.97	15.89	15.76	16.27	15.97	15.96	16.04
	B11	SYBR		Unkn			23.87	23.87	0					16.05	0.19	-0.09	-0.08	-0.16	-0.29	0.22	-0.08	-0.09	-0.01
	B12	SYBR		Unkn			23.97	23.97	0						0.876606	1.06437	1.05702	1.11729	1.22264	0.858565	1.05702	1.06437	1.00696
	C01	SYBR		Unkn			22.04	22.04	0					ftsI	22.36	22.69	22.86	22.95	23.46	23.66	23.38	23.49	23.78
	C02	SYBR		Unkn			22.63	22.63	0						16.14	15.91	16.4	15.96	16.18	15.97	15.9	16.23	16.26
	C03	SYBR		Unkn			22.74	22.74	0					16.15	-0.01	-0.24	0.25	-0.19	0.03	-0.18	-0.25	0.08	0.11
	C04	SYBR		Unkn			22.76	22.76	0						1.00696	1.18099	0.840896	1.14076	0.97942	1.13288	1.18921	0.946058	0.926588
	C05	SYBR		Unkn			23.63	23.63	0					ftsW	22.04	22.63	22.74	22.76	23.63	23.74	23.45	23	23.55
	C06	SYBR		Unkn			23.74	23.74	0						15.82	15.85	16.28	15.77	16.35	16.05	15.97	15.74	16.03
	C07	SYBR		Unkn			23.45	23.45	0					15.98	-0.16	-0.13	0.3	-0.21	0.37	0.07	-0.01	-0.24	0.05
	C08	SYBR		Unkn			23	23	0						1.11729	1.09429	0.812252	1.15669	0.773782	0.952638	1.00696	1.18099	0.965936
	C09	SYBR		Unkn			23.55	23.55	0					ftsZ	22.31	22.25	22.45	23.05	23.23	23.74	23.05	23.26	23.47
	C10	SYBR		Unkn			24.35	24.35	0						16.09	15.47	15.99	16.06	15.95	16.05	15.57	16	15.95
	C11	SYBR		Unkn			24.18	24.18	0					15.85	0.24	-0.38	0.14	0.21	0.1	0.2	-0.28	0.15	0.1
	C12	SYBR		Unkn			24.12	24.12	0						0.846745	1.30134	0.907519	0.864537	0.933033	0.870551	1.21419	0.90125	0.933033
	D01	SYBR		Unkn			22.31	22.31	0					ftsB	22.36	22.48	22.56	23.25	23.26	23.58	23.46	23.08	23.19
	D02	SYBR		Unkn			22.25	22.25	0						16.14	15.7	16.1	16.26	15.98	15.89	15.98	15.82	15.67
	D03	SYBR		Unkn			22.45	22.45	0					15.98	0.16	-0.28	0.12	0.28	0	-0.09	0	-0.16	-0.31
	D04	SYBR		Unkn			23.05	23.05	0						0.895025	1.21419	0.920188	0.823591	1	1.06437	1	1.11729	1.23971
	D05	SYBR		Unkn			23.23	23.23	0					ftsA	23.45	23.12	23.23	24.02	24.03	24.13	24.35	24.56	24.28
	D06	SYBR		Unkn			23.74	23.74	0						17.23	16.34	16.77	17.03	16.75	16.44	16.87	17.3	16.76
	D07	SYBR		Unkn			23.05	23.05	0					16.78	0.45	-0.44	-0.01	0.25	-0.03	-0.34	0.09	0.52	-0.02
	D08	SYBR		Unkn			23.26	23.26	0						0.732043	1.3566	1.00696	0.840896	1.02101	1.26576	0.939523	0.697372	1.01396
	D09	SYBR		Unkn			23.47	23.47	0					zipA	23.34	23.58	23.28	24.06	24.29	24.35	24.69	24.48	24.46
	D10	SYBR		Unkn			6.22	6.22	0						17.12	16.8	16.82	17.07	17.01	16.66	17.21	17.22	16.94
	D11	SYBR		Unkn			6.78	6.78	0					16.91	0.21	-0.11	-0.09	0.16	0.1	-0.25	0.3	0.31	0.03
	D12	SYBR		Unkn			6.46	6.46	0						1.15669	0.926588	0.939523	1.11729	1.07177	0.840896	1.23114	1.23971	1.02101
	E01	SYBR		Unkn			22.36	22.36	0					ftsH	22.01	22.08	22.16	22.28	22.89	22.96	23.02	23.08	23.26
	E02	SYBR		Unkn			22.48	22.48	0						15.79	15.3	15.7	15.29	15.61	15.27	15.54	15.82	15.74
	E03	SYBR		Unkn			22.56	22.56	0					15.59	0.2	-0.29	0.11	-0.3	0.02	-0.32	-0.05	0.23	0.15
	E04	SYBR		Unkn			23.25	23.25	0						0.870551	1.22264	0.926588	1.23114	0.986233	1.24833	1.03526	0.852635	0.90125
	E05	SYBR		Unkn			23.26	23.26	0					ftsK	23.02	23.26	23.12	23.96	23.87	23.97	24.35	24.18	24.12
	E06	SYBR		Unkn			23.58	23.58	0						16.8	16.48	16.66	16.97	16.59	16.28	16.87	16.92	16.6
	E07	SYBR		Unkn			23.46	23.46	0					16.64	0.16	-0.16	0.02	0.33	-0.05	-0.36	0.23	0.28	-0.04
	E08	SYBR		Unkn			23.08	23.08	0						0.895025	1.11729	0.986233	0.795536	1.03526	1.28343	0.852635	0.823591	1.02811
	E09	SYBR		Unkn			23.19	23.19	0					16sRNA	6.22	6.78	6.46	6.99	7.28	7.69	7.48	7.26	7.52
	E10	SYBR		Unkn			6.99	6.99	0
	E11	SYBR		Unkn			7.28	7.28	0
	E12	SYBR		Unkn			7.69	7.69	0
	F01	SYBR		Unkn			23.45	23.45	0
	F02	SYBR		Unkn			23.12	23.12	0
	F03	SYBR		Unkn			23.23	23.23	0
	F04	SYBR		Unkn			24.02	24.02	0
	F05	SYBR		Unkn			24.03	24.03	0
	F06	SYBR		Unkn			24.13	24.13	0
	F07	SYBR		Unkn			24.35	24.35	0
	F08	SYBR		Unkn			24.56	24.56	0
	F09	SYBR		Unkn			24.28	24.28	0
	F10	SYBR		Unkn			7.48	7.48	0
	F11	SYBR		Unkn			7.26	7.26	0
	F12	SYBR		Unkn			7.52	7.52	0
	G01	SYBR		Unkn			23.34	23.34	0
	G02	SYBR		Unkn			23.58	23.58	0
	G03	SYBR		Unkn			23.28	23.28	0
	G04	SYBR		Unkn			24.06	24.06	0
	G05	SYBR		Unkn			24.29	24.29	0
	G06	SYBR		Unkn			24.35	24.35	0
	G07	SYBR		Unkn			24.69	24.69	0
	G08	SYBR		Unkn			24.48	24.48	0
	G09	SYBR		Unkn			24.46	24.46	0
	H01	SYBR		Unkn			22.01	22.01	0
	H02	SYBR		Unkn			22.08	22.08	0
	H03	SYBR		Unkn			22.16	22.16	0
	H04	SYBR		Unkn			22.28	22.28	0
	H05	SYBR		Unkn			22.89	22.89	0
	H06	SYBR		Unkn			22.96	22.96	0
	H07	SYBR		Unkn			23.02	23.02	0
	H08	SYBR		Unkn			23.08	23.08	0
	H09	SYBR		Unkn			23.26	23.26	0
