# Supplementary material for: The two-component system CpxAR is required for the high potassium stress survival of Actinobacillus pleuropneumoniae
Source: Front Microbiol. 2023 Sep 26;14:1259935. doi: 10.3389/fmicb.2023.1259935 (PMC10562621; doi:10.3389/fmicb.2023.1259935)
Supplement: Supplementary file 1 [file Data_Sheet_1.ZIP › original data/original data/figure 1/figure 1-B/CFU and OD600.xlsx]

## Sheet: Sheet1
		0.3M K+	CFU							Control	CFU
	WT-1	WT-2	WT-3	WT-1	WT-2	WT-3			WT-1	WT-2	WT-3	WT-1	WT-2	WT-3
0	26800000	20800000	30600000	7.42813	7.31806	7.48572		0	44000000	44000000	44000000	7.64345	7.64345	7.64345
1	30000000	22800000	40600000	7.47712	7.35793	7.60853		1	116000000	99200000	93600000	8.06446	7.99651	7.97128
2	64000000	50600000	79200000	7.80618	7.70415	7.89873		2	460000000	540000000	487000000	8.66276	8.73239	8.68753
3	374000000	226000000	434000000	8.57287	8.35411	8.63749		3	1660000000	1700000000	1880000000	9.22011	9.23045	9.27416
4	760000000	516000000	898000000	8.88081	8.71265	8.95328		4	6600000000	5800000000	6340000000	9.81954	9.76343	9.80209
5	800000000	606000000	996000000	8.90309	8.78247	8.99826		5	6200000000	6600000000	6720000000	9.79239	9.81954	9.82737
6	1000000000	804000000	1680000000	9	8.90526	9.22531		6	6980000000	7020000000	7000000000	9.84386	9.84634	9.8451
7	780000000	538000000	904000000	8.89209	8.73078	8.95617		7	9380000000	9020000000	9600000000	9.9722	9.95521	9.98227
8	620000000	484000000	798000000	8.79239	8.68485	8.902		8	10400000000	10000000000	11800000000	10.017	10	10.0719
9	640000000	378000000	762000000	8.80618	8.57749	8.88195		9	8200000000	10000000000	11300000000	9.91381	10	10.0531
10	580000000	292000000	684000000	8.76343	8.46538	8.83506		10	9400000000	8000000000	7580000000	9.97313	9.90309	9.87967
11	340000000	202000000	406000000	8.53148	8.30535	8.60853		11	7400000000	9000000000	8340000000	9.86923	9.95424	9.92117
12	300000000	194000000	364000000	8.47712	8.2878	8.5611		12	7450000000	8160000000	7700000000	9.87216	9.91169	9.88649
	ΔcpxRA-1	ΔcpxRA-2	ΔcpxRA-3	ΔcpxRA-1	ΔcpxRA-2	ΔcpxRA-3			ΔcpxRA-1	ΔcpxRA-2	ΔcpxRA-3	ΔcpxRA-1	ΔcpxRA-2	ΔcpxRA-3
0	34400000	30000000	38400000	7.53656	7.47712	7.58433		0	40600000	30200000	48600000	7.60853	7.48001	7.68664
1	29400000	20000000	35600000	7.46835	7.30103	7.55145		1	58600000	42600000	80800000	7.7679	7.62941	7.90741
2	54000000	40600000	80200000	7.73239	7.60853	7.90417		2	168000000	99600000	208000000	8.22531	7.99826	8.31806
3	84000000	66400000	126000000	7.92428	7.82217	8.10037		3	686000000	386000000	998000000	8.83632	8.58659	8.99913
4	74000000	41800000	98600000	7.86923	7.62118	7.99388		4	2080000000	1086000000	3060000000	9.31806	9.03583	9.48572
5	50000000	30800000	61400000	7.69897	7.48855	7.78817		5	1880000000	884000000	2240000000	9.27416	8.94645	9.35025
6	7800000	5120000	9840000	6.89209	6.70927	6.993		6	2660000000	1920000000	4440000000	9.42488	9.2833	9.64738
7	8000000	5200000	9980000	6.90309	6.716	6.99913		7	4560000000	3260000000	6860000000	9.65896	9.51322	9.83632
8	4600000	2890000	5960000	6.66276	6.4609	6.77525		8	4860000000	3620000000	5980000000	9.68664	9.55871	9.7767
9	3820000	2420000	4860000	6.58206	6.38382	6.68664		9	4480000000	3040000000	5020000000	9.65128	9.48287	9.7007
10	3840000	2080000	4060000	6.58433	6.31806	6.60853		10	3680000000	2640000000	4680000000	9.56585	9.4216	9.67025
11	3540000	1940000	3860000	6.549	6.2878	6.58659		11	2860000000	1980000000	4020000000	9.45637	9.29667	9.60423
12	3280000	1840000	3680000	6.51587	6.26482	6.56585		12	2480000000	1680000000	3840000000	9.39445	9.22531	9.58433
	CΔcpxRA-1	CΔcpxRA-2	CΔcpxRA-3	CΔcpxRA-1	CΔcpxRA-2	CΔcpxRA-3			CΔcpxRA-1	CΔcpxRA-2	CΔcpxRA-3	CΔcpxRA-1	CΔcpxRA-2	CΔcpxRA-3
0	24400000	19800000	28600000	7.38739	7.29667	7.45637		0	38600000	34600000	40200000	7.58659	7.53908	7.60423
1	25800000	20200000	30200000	7.41162	7.30535	7.48001		1	84600000	75600000	99200000	7.92737	7.87852	7.99651
2	52600000	44200000	63800000	7.72099	7.64542	7.80482		2	302000000	242000000	426000000	8.48001	8.38382	8.62941
3	216000000	164000000	318000000	8.33445	8.21484	8.50243		3	1460000000	1020000000	2180000000	9.16435	9.0086	9.33846
4	628000000	498000000	786000000	8.79796	8.69723	8.89542		4	7800000000	5860000000	9880000000	9.89209	9.7679	9.99476
5	708000000	596000000	902000000	8.85003	8.77525	8.95521		5	6080000000	4860000000	8160000000	9.7839	9.68664	9.91169
6	1360000000	946000000	1560000000	9.13354	8.97589	9.19312		6	7020000000	6060000000	8680000000	9.84634	9.78247	9.93852
7	644000000	468000000	946000000	8.80889	8.67025	8.97589		7	9860000000	7060000000	9920000000	9.99388	9.8488	9.99651
8	502000000	396000000	832000000	8.7007	8.5977	8.92012		8	9060000000	6880000000	10400000000	9.95713	9.83759	10.017
9	464000000	302000000	584000000	8.66652	8.48001	8.76641		9	7260000000	6020000000	8060000000	9.86094	9.7796	9.90634
10	402000000	288000000	486000000	8.60423	8.45939	8.68664		10	6460000000	4980000000	7240000000	9.81023	9.69723	9.85974
11	228000000	236000000	304000000	8.35793	8.37291	8.48287		11	5680000000	4040000000	6380000000	9.75435	9.60638	9.80482
12	200000000	204000000	298000000	8.30103	8.30963	8.47422		12	5020000000	3680000000	5860000000	9.7007	9.56585	9.7679
		0.3M K+	OD600							Control	OD600
	WT-1	WT-2	WT-3	WT-1	WT-2	WT-3			WT-1	WT-2	WT-3	WT-1	WT-2	WT-3
0	0.066	0.065	0.068	0.132	0.13	0.136		0	0.066	0.064	0.067	0.132	0.128	0.134
1	0.073	0.07	0.078	0.146	0.14	0.156		1	0.158	0.148	0.169	0.316	0.296	0.338
2	0.115	0.11	0.128	0.23	0.22	0.256		2	0.246	0.237	0.249	0.492	0.474	0.498
3	0.262	0.248	0.289	0.524	0.496	0.578		3	0.388	0.376	0.398	0.776	0.752	0.796
4	0.417	0.4	0.433	0.834	0.8	0.866		4	0.598	0.579	0.602	1.196	1.158	1.204
5	0.497	0.462	0.509	0.994	0.924	1.018		5	0.752	0.724	0.798	1.504	1.448	1.596
6	0.589	0.568	0.606	1.178	1.136	1.212		6	0.768	0.75	0.779	1.536	1.5	1.558
7	0.541	0.506	0.562	1.082	1.012	1.124		7	0.746	0.738	0.756	1.492	1.476	1.512
8	0.532	0.492	0.548	1.064	0.984	1.096		8	0.765	0.747	0.769	1.53	1.494	1.538
9	0.555	0.536	0.569	1.11	1.072	1.138		9	0.749	0.74	0.755	1.498	1.48	1.51
10	0.584	0.568	0.598	1.168	1.136	1.196		10	0.738	0.73	0.745	1.476	1.46	1.49
11	0.614	0.592	0.63	1.228	1.184	1.26		11	0.736	0.722	0.738	1.472	1.444	1.476
12	0.547	0.545	0.56	1.094	1.09	1.12		12	0.734	0.72	0.736	1.468	1.44	1.472
	ΔcpxRA-1	ΔcpxRA-2	ΔcpxRA-3	ΔcpxRA-1	ΔcpxRA-2	ΔcpxRA-3			ΔcpxRA-1	ΔcpxRA-2	ΔcpxRA-3	ΔcpxRA-1	ΔcpxRA-2	ΔcpxRA-3
0	0.067	0.066	0.068	0.134	0.132	0.136		0	0.066	0.066	0.063	0.132	0.132	0.126
1	0.082	0.08	0.092	0.164	0.16	0.184		1	0.098	0.088	0.102	0.196	0.176	0.204
2	0.171	0.148	0.193	0.342	0.296	0.386		2	0.189	0.168	0.178	0.378	0.336	0.356
3	0.265	0.246	0.288	0.53	0.492	0.576		3	0.298	0.266	0.289	0.596	0.532	0.578
4	0.3	0.288	0.333	0.6	0.576	0.666		4	0.465	0.446	0.475	0.93	0.892	0.95
5	0.251	0.238	0.286	0.502	0.476	0.572		5	0.648	0.604	0.637	1.296	1.208	1.274
6	0.24	0.22	0.262	0.48	0.44	0.524		6	0.696	0.688	0.679	1.392	1.376	1.358
7	0.197	0.168	0.214	0.394	0.336	0.428		7	0.688	0.672	0.698	1.376	1.344	1.396
8	0.187	0.152	0.206	0.374	0.304	0.412		8	0.696	0.689	0.688	1.392	1.378	1.376
9	0.183	0.148	0.194	0.366	0.296	0.388		9	0.668	0.644	0.675	1.336	1.288	1.35
10	0.187	0.162	0.202	0.374	0.324	0.404		10	0.642	0.632	0.659	1.284	1.264	1.318
11	0.176	0.154	0.196	0.352	0.308	0.392		11	0.648	0.628	0.633	1.296	1.256	1.266
12	0.174	0.142	0.188	0.348	0.284	0.376		12	0.64	0.62	0.63	1.28	1.24	1.26
	CΔcpxRA-1	CΔcpxRA-2	CΔcpxRA-3	CΔcpxRA-1	CΔcpxRA-2	CΔcpxRA-3			CΔcpxRA-1	CΔcpxRA-2	CΔcpxRA-3	CΔcpxRA-1	CΔcpxRA-2	CΔcpxRA-3
0	0.066	0.065	0.068	0.132	0.13	0.136		0	0.065	0.066	0.067	0.13	0.132	0.134
1	0.07	0.068	0.075	0.14	0.136	0.15		1	0.124	0.12	0.134	0.248	0.24	0.268
2	0.104	0.094	0.11	0.208	0.188	0.22		2	0.225	0.22	0.202	0.45	0.44	0.404
3	0.252	0.24	0.26	0.504	0.48	0.52		3	0.376	0.366	0.33	0.752	0.732	0.66
4	0.405	0.328	0.4	0.81	0.656	0.8		4	0.544	0.55	0.498	1.088	1.1	0.996
5	0.468	0.426	0.488	0.936	0.852	0.976		5	0.743	0.728	0.72	1.486	1.456	1.44
6	0.562	0.542	0.592	1.124	1.084	1.184		6	0.746	0.749	0.735	1.492	1.498	1.47
7	0.532	0.489	0.54	1.064	0.978	1.08		7	0.733	0.74	0.72	1.466	1.48	1.44
8	0.504	0.468	0.524	1.008	0.936	1.048		8	0.755	0.75	0.733	1.51	1.5	1.466
9	0.532	0.522	0.548	1.064	1.044	1.096		9	0.73	0.718	0.72	1.46	1.436	1.44
10	0.566	0.532	0.58	1.132	1.064	1.16		10	0.724	0.712	0.715	1.448	1.424	1.43
11	0.596	0.542	0.608	1.192	1.084	1.216		11	0.72	0.702	0.708	1.44	1.404	1.416
12	0.532	0.5	0.566	1.064	1	1.132		12	0.719	0.7	0.704	1.438	1.4	1.408
