# Supplementary material for: The two-component system CpxAR is required for the high potassium stress survival of Actinobacillus pleuropneumoniae
Source: Front Microbiol. 2023 Sep 26;14:1259935. doi: 10.3389/fmicb.2023.1259935 (PMC10562621; doi:10.3389/fmicb.2023.1259935)
Supplement: Supplementary file 1 [file Data_Sheet_1.ZIP › original data/original data/figure 2/figure 2 B/length statistics.xlsx]

## Sheet: Sheet1
	WT					ΔcpxRA					CΔcpxRA				WT						ΔcpxRA						CΔcpxRA
															数量：162						数量：130						数量：97
	number：284					number：182					number：171				标尺：37mm=5um 7.4mm=1um						标尺：54mm=5um 10.8mm=1um						标尺：37mm=5um 7.4mm=1um
	scaleplate：37mm=5um 7.4mm=1um					scaleplate：37mm=5um 7.4mm=1um					scaleplate：37mm=5um 7.4mm=1um
															换算前		换算后	筛选后			换算前		换算后	筛选后			换算前		换算后	筛选后
	Before conversion		After conversion			Before conversion		After conversion			Before conversion		After conversion		cm	mm	µm	µm			cm	mm	µm	µm			cm	mm	µm	µm
	cm	mm	µm			cm	mm	µm			cm	mm	µm		2.3	23	3.10811	3.10811			3.5	35	3.24074	3.24074			1.5	15	2.02703	2.02703
	0.7	7	0.945946			0.9	9	1.21622			0.95	9.5	1.28378		1	10	1.35135	1.35135			6.4	64	5.92593	5.92593			0.85	8.5	1.14865	1.14865
	0.55	5.5	0.743243			1.3	13	1.75676			0.7	7	0.945946		1.45	14.5	1.95946	1.95946			7.5	75	6.94444	6.94444			0.7	7	0.945946	0.945946
	0.8	8	1.08108			1.2	12	1.62162			0.7	7	0.945946		2.75	27.5	3.71622	3.71622			4.9	49	4.53704	4.53704			3.75	37.5	5.06757	5.06757
	0.8	8	1.08108			0.85	8.5	1.14865			1	10	1.35135		1.4	14	1.89189	1.89189			5.4	54	5	5			1.8	18	2.43243	2.43243
	0.7	7	0.945946			1.1	11	1.48649			0.6	6	0.810811		1.05	10.5	1.41892	1.41892			5.6	56	5.18519	5.18519			1.1	11	1.48649	1.48649
	0.55	5.5	0.743243			1	10	1.35135			0.6	6	0.810811		1.45	14.5	1.95946	1.95946			2.2	22	2.03704	2.03704			6	60	8.10811	8.10811
	0.7	7	0.945946			0.8	8	1.08108			0.6	6	0.810811		1.1	11	1.48649	1.48649			3.3	33	3.05556	3.05556			1.3	13	1.75676	1.75676
	0.55	5.5	0.743243			1	10	1.35135			0.6	6	0.810811		1.2	12	1.62162	1.62162			4.8	48	4.44444	4.44444			1.5	15	2.02703	2.02703
	0.85	8.5	1.14865			1.05	10.5	1.41892			0.5	5	0.675676		1.35	13.5	1.82432	1.82432			2.1	21	1.94444	1.94444			1.1	11	1.48649	1.48649
	1	10	1.35135			1	10	1.35135			0.75	7.5	1.01351		2.1	21	2.83784	2.83784			3.1	31	2.87037	2.87037			0.9	9	1.21622	1.21622
	0.8	8	1.08108			0.7	7	0.945946			0.55	5.5	0.743243		0.8	8	1.08108	1.08108			7	70	6.48148	6.48148			2.1	21	2.83784	2.83784
	0.6	6	0.810811			0.95	9.5	1.28378			0.7	7	0.945946		0.9	9	1.21622	1.21622			4.5	45	4.16667	4.16667			2.9	29	3.91892	3.91892
	0.85	8.5	1.14865			3.2	32	4.32432			0.95	9.5	1.28378		0.85	8.5	1.14865	1.14865			7.4	74	6.85185	6.85185			7	70	9.45946	9.45946
	0.85	8.5	1.14865			2	20	2.7027			0.85	8.5	1.14865		0.85	8.5	1.14865	1.14865			6.5	65	6.01852	6.01852			1.2	12	1.62162	1.62162
	0.9	9	1.21622			0.9	9	1.21622			0.65	6.5	0.878378		0.95	9.5	1.28378	1.28378			0.5	5	0.462963	0.462963			1.2	12	1.62162	1.62162
	0.7	7	0.945946			1	10	1.35135			0.7	7	0.945946		0.65	6.5	0.878378	0.878378			5.7	57	5.27778	5.27778			0.55	5.5	0.743243	0.743243
	0.85	8.5	1.14865			0.9	9	1.21622			0.6	6	0.810811		1.9	19	2.56757	2.56757			6.9	69	6.38889	6.38889			0.75	7.5	1.01351	1.01351
	0.7	7	0.945946			0.7	7	0.945946			1	10	1.35135		1.05	10.5	1.41892	1.41892			7	70	6.48148	6.48148			1.3	13	1.75676	1.75676
	0.7	7	0.945946			0.6	6	0.810811			0.7	7	0.945946		1.7	17	2.2973	2.2973			1.9	19	1.75926	1.75926			0.9	9	1.21622	1.21622
	0.6	6	0.810811			0.95	9.5	1.28378			0.85	8.5	1.14865		2.5	25	3.37838	3.37838			2.8	28	2.59259	2.59259			1.15	11.5	1.55405	1.55405
	0.55	5.5	0.743243			0.65	6.5	0.878378			0.85	8.5	1.14865		1	10	1.35135	1.35135			1.2	12	1.11111	1.11111			0.7	7	0.945946	0.945946
	0.55	5.5	0.743243			1.7	17	2.2973			0.55	5.5	0.743243		0.9	9	1.21622	1.21622			10	100	9.25926	9.25926			0.7	7	0.945946	0.945946
	0.65	6.5	0.878378			0.65	6.5	0.878378			0.8	8	1.08108		0.85	8.5	1.14865	1.14865			6.3	63	5.83333	5.83333			0.9	9	1.21622	1.21622
	0.6	6	0.810811			0.6	6	0.810811			0.6	6	0.810811		0.5	5	0.675676	0.675676			3.3	33	3.05556	3.05556			2.35	23.5	3.17568	3.17568
	0.55	5.5	0.743243			0.75	7.5	1.01351			0.65	6.5	0.878378		0.6	6	0.810811	0.810811			5.8	58	5.37037	5.37037			1.05	10.5	1.41892	1.41892
	0.5	5	0.675676			1	10	1.35135			0.6	6	0.810811		1.2	12	1.62162	1.62162			0.5	5	0.462963	0.462963			1.2	12	1.62162	1.62162
	0.55	5.5	0.743243			3.45	34.5	4.66216			0.55	5.5	0.743243		1.95	19.5	2.63514	2.63514			6.6	66	6.11111	6.11111			0.95	9.5	1.28378	1.28378
	0.7	7	0.945946			1.2	12	1.62162			0.6	6	0.810811		1.15	11.5	1.55405	1.55405			1	10	0.925926	0.925926			1.25	12.5	1.68919	1.68919
	0.75	7.5	1.01351			1.7	17	2.2973			0.55	5.5	0.743243		1.45	14.5	1.95946	1.95946			1	10	0.925926	0.925926			0.95	9.5	1.28378	1.28378
	0.5	5	0.675676			1	10	1.35135			0.5	5	0.675676		2.1	21	2.83784	2.83784			11.1	111	10.2778	10.2778			0.95	9.5	1.28378	1.28378
	0.5	5	0.675676			10.2	102	13.7838			0.6	6	0.810811		0.9	9	1.21622	1.21622			7.9	79	7.31481	7.31481			1.95	19.5	2.63514	2.63514
	0.6	6	0.810811			0.9	9	1.21622			0.5	5	0.675676		0.7	7	0.945946	0.945946			3.3	33	3.05556	3.05556			1.05	10.5	1.41892	1.41892
	0.75	7.5	1.01351			1	10	1.35135			0.6	6	0.810811		1.1	11	1.48649	1.48649			5.9	59	5.46296	5.46296			0.75	7.5	1.01351	1.01351
	0.7	7	0.945946			1.35	13.5	1.82432			0.95	9.5	1.28378		1.1	11	1.48649	1.48649			7.3	73	6.75926	6.75926			1.75	17.5	2.36486	2.36486
	0.75	7.5	1.01351			1.2	12	1.62162			0.6	6	0.810811		0.9	9	1.21622	1.21622			7	70	6.48148	6.48148			0.5	5	0.675676	0.675676
	0.8	8	1.08108			0.65	6.5	0.878378			0.75	7.5	1.01351		2.7	27	3.64865	3.64865			4.6	46	4.25926	4.25926			0.95	9.5	1.28378	1.28378
	0.9	9	1.21622			1	10	1.35135			0.55	5.5	0.743243		1.25	12.5	1.68919	1.68919			3.3	33	3.05556	3.05556			1	10	1.35135	1.35135
	1.15	11.5	1.55405			0.6	6	0.810811			0.6	6	0.810811		1.1	11	1.48649	1.48649			0.9	9	0.833333	0.833333			1.8	18	2.43243	2.43243
	1.5	15	2.02703			0.6	6	0.810811			0.3	3	0.405405		0.95	9.5	1.28378	1.28378			7	70	6.48148	6.48148			0.9	9	1.21622	1.21622
	0.7	7	0.945946			0.8	8	1.08108			0.75	7.5	1.01351		1.75	17.5	2.36486	2.36486			7.3	73	6.75926	6.75926			0.7	7	0.945946	0.945946
	0.45	4.5	0.608108			0.75	7.5	1.01351			0.65	6.5	0.878378		1	10	1.35135	1.35135			4.6	46	4.25926	4.25926			0.65	6.5	0.878378	0.878378
	0.75	7.5	1.01351			1	10	1.35135			0.8	8	1.08108		0.8	8	1.08108	1.08108			1.4	14	1.2963	1.2963			1.1	11	1.48649	1.48649
	0.55	5.5	0.743243			1.35	13.5	1.82432			0.7	7	0.945946		0.9	9	1.21622	1.21622			0.9	9	0.833333	0.833333			2.4	24	3.24324	3.24324
	0.55	5.5	0.743243			0.65	6.5	0.878378			1.05	10.5	1.41892		0.85	8.5	1.14865	1.14865			16.1	161	14.9074	14.9074			0.7	7	0.945946	0.945946
	0.5	5	0.675676			0.5	5	0.675676			0.9	9	1.21622		1.55	15.5	2.09459	2.09459			0.5	5	0.462963	0.462963			0.95	9.5	1.28378	1.28378
	0.6	6	0.810811			1	10	1.35135			0.8	8	1.08108		0.75	7.5	1.01351	1.01351			2.4	24	2.22222	2.22222			2.7	27	3.64865	3.64865
	0.8	8	1.08108			1	10	1.35135			0.75	7.5	1.01351		1.25	12.5	1.68919	1.68919			0.8	8	0.740741	0.740741			0.75	7.5	1.01351	1.01351
	0.55	5.5	0.743243			0.6	6	0.810811			0.85	8.5	1.14865		0.85	8.5	1.14865	1.14865			1.1	11	1.01852	1.01852			1.1	11	1.48649	1.48649
	1	10	1.35135			0.95	9.5	1.28378			0.65	6.5	0.878378		0.65	6.5	0.878378	0.878378			4	40	3.7037	3.7037			1.4	14	1.89189	1.89189
	0.5	5	0.675676			0.9	9	1.21622			0.65	6.5	0.878378		1.05	10.5	1.41892	1.41892			5.2	52	4.81481	4.81481			1.25	12.5	1.68919	1.68919
	0.6	6	0.810811			0.8	8	1.08108			0.6	6	0.810811		1.05	10.5	1.41892	1.41892			9.6	96	8.88889	8.88889			1.5	15	2.02703	2.02703
	0.55	5.5	0.743243			0.65	6.5	0.878378			0.85	8.5	1.14865		0.95	9.5	1.28378	1.28378			0.5	5	0.462963	0.462963			2	20	2.7027	2.7027
	0.6	6	0.810811			1.45	14.5	1.95946			0.75	7.5	1.01351		1	10	1.35135	1.35135			1	10	0.925926	0.925926			2	20	2.7027	2.7027
	0.75	7.5	1.01351			1	10	1.35135			0.5	5	0.675676		0.6	6	0.810811	0.810811			2.4	24	2.22222	2.22222			1	10	1.35135	1.35135
	0.7	7	0.945946			0.7	7	0.945946			0.85	8.5	1.14865		0.65	6.5	0.878378	0.878378			8.9	89	8.24074	8.24074			2.2	22	2.97297	2.97297
	0.9	9	1.21622			0.6	6	0.810811			0.6	6	0.810811		0.65	6.5	0.878378	0.878378			7	70	6.48148	6.48148			2.5	25	3.37838	3.37838
	0.9	9	1.21622			0.4	4	0.540541			0.65	6.5	0.878378		0.7	7	0.945946	0.945946			3.9	39	3.61111	3.61111			1.25	12.5	1.68919	1.68919
	1	10	1.35135			0.5	5	0.675676			0.75	7.5	1.01351		0.8	8	1.08108	1.08108			1.8	18	1.66667	1.66667			4	40	5.40541	5.40541
	0.6	6	0.810811			1.1	11	1.48649			0.6	6	0.810811		1	10	1.35135	1.35135			11.6	116	10.7407	10.7407			1.55	15.5	2.09459	2.09459
	0.6	6	0.810811			1.5	15	2.02703			0.75	7.5	1.01351		1.35	13.5	1.82432	1.82432			5.2	52	4.81481	4.81481			1.3	13	1.75676	1.75676
	0.65	6.5	0.878378			0.85	8.5	1.14865			0.6	6	0.810811		2.75	27.5	3.71622	3.71622			7.3	73	6.75926	6.75926			1.95	19.5	2.63514	2.63514
	0.55	5.5	0.743243			0.6	6	0.810811			0.75	7.5	1.01351		0.9	9	1.21622	1.21622			0.8	8	0.740741	0.740741			0.7	7	0.945946	0.945946
	0.5	5	0.675676			0.75	7.5	1.01351			0.8	8	1.08108		2.2	22	2.97297	2.97297			0.6	6	0.555556	0.555556			1.1	11	1.48649	1.48649
	0.6	6	0.810811			0.8	8	1.08108			0.45	4.5	0.608108		0.8	8	1.08108	1.08108			0.4	4	0.37037	0.37037			0.8	8	1.08108	1.08108
	0.6	6	0.810811			0.85	8.5	1.14865			0.75	7.5	1.01351		0.75	7.5	1.01351	1.01351			0.3	3	0.277778	0.277778			1.1	11	1.48649	1.48649
	0.7	7	0.945946			1.1	11	1.48649			0.9	9	1.21622		1.2	12	1.62162	1.62162			2.5	25	2.31481	2.31481			1	10	1.35135	1.35135
	0.8	8	1.08108			0.75	7.5	1.01351			0.9	9	1.21622		0.55	5.5	0.743243	0.743243			0.7	7	0.648148	0.648148			1.75	17.5	2.36486	2.36486
	0.6	6	0.810811			0.7	7	0.945946			0.6	6	0.810811		0.7	7	0.945946	0.945946			0.6	6	0.555556	0.555556			3.25	32.5	4.39189	4.39189
	0.8	8	1.08108			1.1	11	1.48649			0.65	6.5	0.878378		0.5	5	0.675676	0.675676			4	40	3.7037	3.7037			1.25	12.5	1.68919	1.68919
	0.75	7.5	1.01351			1.2	12	1.62162			0.6	6	0.810811		0.6	6	0.810811	0.810811			0.5	5	0.462963	0.462963			0.95	9.5	1.28378	1.28378
	0.8	8	1.08108			0.8	8	1.08108			0.7	7	0.945946		0.8	8	1.08108	1.08108			6.9	69	6.38889	6.38889			1.4	14	1.89189	1.89189
	0.75	7.5	1.01351			0.7	7	0.945946			0.8	8	1.08108		0.85	8.5	1.14865	1.14865			1.1	11	1.01852	1.01852			1.3	13	1.75676	1.75676
	0.5	5	0.675676			0.8	8	1.08108			0.75	7.5	1.01351		0.6	6	0.810811	0.810811			0.3	3	0.277778	0.277778			0.8	8	1.08108	1.08108
	0.5	5	0.675676			0.7	7	0.945946			0.8	8	1.08108		0.65	6.5	0.878378	0.878378			0.3	3	0.277778	0.277778			1.45	14.5	1.95946	1.95946
	0.95	9.5	1.28378			1.25	12.5	1.68919			0.6	6	0.810811		1	10	1.35135	1.35135			2.4	24	2.22222	2.22222			1.55	15.5	2.09459	2.09459
	0.8	8	1.08108			0.75	7.5	1.01351			0.6	6	0.810811		1.25	12.5	1.68919	1.68919			12.1	121	11.2037	11.2037			0.9	9	1.21622	1.21622
	0.65	6.5	0.878378			0.8	8	1.08108			0.9	9	1.21622		0.8	8	1.08108	1.08108			10.1	101	9.35185	9.35185			0.9	9	1.21622	1.21622
	0.5	5	0.675676			1.1	11	1.48649			0.85	8.5	1.14865		1.5	15	2.02703	2.02703			1.7	17	1.57407	1.57407			0.7	7	0.945946	0.945946
	0.65	6.5	0.878378			1	10	1.35135			0.75	7.5	1.01351		1.05	10.5	1.41892	1.41892			2.5	25	2.31481	2.31481			0.7	7	0.945946	0.945946
	0.7	7	0.945946			0.6	6	0.810811			0.45	4.5	0.608108		0.8	8	1.08108	1.08108			4	40	3.7037	3.7037			0.9	9	1.21622	1.21622
	0.45	4.5	0.608108			0.7	7	0.945946			0.75	7.5	1.01351		0.8	8	1.08108	1.08108			9.5	95	8.7963	8.7963			1.2	12	1.62162	1.62162
	0.5	5	0.675676			1.05	10.5	1.41892			0.55	5.5	0.743243		0.75	7.5	1.01351	1.01351			5	50	4.62963	4.62963			2.4	24	3.24324	3.24324
	0.85	8.5	1.14865			0.9	9	1.21622			0.75	7.5	1.01351		0.8	8	1.08108	1.08108			7.7	77	7.12963	7.12963			0.65	6.5	0.878378	0.878378
	0.5	5	0.675676			4	40	5.40541			0.7	7	0.945946		1.1	11	1.48649	1.48649			8.1	81	7.5	7.5			7	70	9.45946	9.45946
	0.55	5.5	0.743243			0.85	8.5	1.14865			0.7	7	0.945946		1	10	1.35135	1.35135			9.4	94	8.7037	8.7037			0.95	9.5	1.28378	1.28378
	0.55	5.5	0.743243			0.75	7.5	1.01351			0.9	9	1.21622		1	10	1.35135	1.35135			13.1	131	12.1296	12.1296			0.85	8.5	1.14865	1.14865
	0.5	5	0.675676			0.7	7	0.945946			0.75	7.5	1.01351		1.05	10.5	1.41892	1.41892			3.2	32	2.96296	2.96296			1.05	10.5	1.41892	1.41892
	0.95	9.5	1.28378			1.55	15.5	2.09459			0.8	8	1.08108		1.3	13	1.75676	1.75676			8.2	82	7.59259	7.59259			1.75	17.5	2.36486	2.36486
	0.5	5	0.675676			0.65	6.5	0.878378			0.75	7.5	1.01351		0.75	7.5	1.01351	1.01351			5.5	55	5.09259	5.09259			1.05	10.5	1.41892	1.41892
	1	10	1.35135			0.55	5.5	0.743243			0.55	5.5	0.743243		0.75	7.5	1.01351	1.01351			2	20	1.85185	1.85185			1.5	15	2.02703	2.02703
	0.7	7	0.945946			0.8	8	1.08108			0.7	7	0.945946		0.8	8	1.08108	1.08108			8.9	89	8.24074	8.24074			1.15	11.5	1.55405	1.55405
	0.5	5	0.675676			1	10	1.35135			0.8	8	1.08108		0.6	6	0.810811	0.810811			2.8	28	2.59259	2.59259			1.45	14.5	1.95946	1.95946
	0.7	7	0.945946			0.75	7.5	1.01351			0.6	6	0.810811		0.65	6.5	0.878378	0.878378			5.4	54	5	5			2	20	2.7027	2.7027
	0.65	6.5	0.878378			0.8	8	1.08108			0.55	5.5	0.743243		0.55	5.5	0.743243	0.743243			8.3	83	7.68519	7.68519			1	10	1.35135	1.35135
	1.1	11	1.48649			1.15	11.5	1.55405			0.65	6.5	0.878378		1.25	12.5	1.68919	1.68919			6.8	68	6.2963	6.2963			0.9	9	1.21622	1.21622
	0.8	8	1.08108			0.75	7.5	1.01351			0.55	5.5	0.743243		0.85	8.5	1.14865	1.14865			8	80	7.40741	7.40741			1	10	1.35135	1.35135
	0.9	9	1.21622			1.25	12.5	1.68919			0.85	8.5	1.14865		1.1	11	1.48649	1.48649			6.7	67	6.2037	6.2037
	0.7	7	0.945946			0.65	6.5	0.878378			0.95	9.5	1.28378		0.75	7.5	1.01351	1.01351			9.3	93	8.61111	8.61111
	0.55	5.5	0.743243			0.75	7.5	1.01351			0.65	6.5	0.878378		0.55	5.5	0.743243	0.743243			2.2	22	2.03704	2.03704
	0.55	5.5	0.743243			0.7	7	0.945946			0.7	7	0.945946		0.65	6.5	0.878378	0.878378			5.7	57	5.27778	5.27778
	0.55	5.5	0.743243			1.05	10.5	1.41892			0.65	6.5	0.878378		0.8	8	1.08108	1.08108			6.7	67	6.2037	6.2037
	0.8	8	1.08108			0.7	7	0.945946			0.8	8	1.08108		0.95	9.5	1.28378	1.28378			2	20	1.85185	1.85185
	1	10	1.35135			1	10	1.35135			0.6	6	0.810811		1.1	11	1.48649	1.48649			5.5	55	5.09259	5.09259
	0.55	5.5	0.743243			0.95	9.5	1.28378			0.85	8.5	1.14865		0.7	7	0.945946	0.945946			8.9	89	8.24074	8.24074
	0.55	5.5	0.743243			0.75	7.5	1.01351			0.7	7	0.945946		0.65	6.5	0.878378	0.878378			9.6	96	8.88889	8.88889
	0.7	7	0.945946			1.25	12.5	1.68919			0.65	6.5	0.878378		0.8	8	1.08108	1.08108			1.2	12	1.11111	1.11111
	0.8	8	1.08108			0.95	9.5	1.28378			0.5	5	0.675676		0.95	9.5	1.28378	1.28378			2	20	1.85185	1.85185
	0.7	7	0.945946			1.3	13	1.75676			0.75	7.5	1.01351		0.7	7	0.945946	0.945946			14.7	147	13.6111	13.6111
	0.75	7.5	1.01351			0.65	6.5	0.878378			0.45	4.5	0.608108		0.7	7	0.945946	0.945946			3.8	38	3.51852	3.51852
	0.5	5	0.675676			0.75	7.5	1.01351			0.7	7	0.945946		1	10	1.35135	1.35135			1.2	12	1.11111	1.11111
	0.55	5.5	0.743243			0.65	6.5	0.878378			0.7	7	0.945946		0.7	7	0.945946	0.945946			2.4	24	2.22222	2.22222
	0.55	5.5	0.743243			0.85	8.5	1.14865			0.9	9	1.21622		0.95	9.5	1.28378	1.28378			2.6	26	2.40741	2.40741
	0.6	6	0.810811			0.9	9	1.21622			0.8	8	1.08108		0.9	9	1.21622	1.21622			10.1	101	9.35185	9.35185
	0.6	6	0.810811			1	10	1.35135			0.6	6	0.810811		1.05	10.5	1.41892	1.41892			4	40	3.7037	3.7037
	0.5	5	0.675676			0.9	9	1.21622			0.75	7.5	1.01351		1.2	12	1.62162	1.62162			14	140	12.963	12.963
	0.5	5	0.675676			0.7	7	0.945946			1	10	1.35135		0.85	8.5	1.14865	1.14865			3.6	36	3.33333	3.33333
	0.6	6	0.810811			1	10	1.35135			0.9	9	1.21622		0.95	9.5	1.28378	1.28378			7.3	73	6.75926	6.75926
	0.4	4	0.540541			0.6	6	0.810811			0.8	8	1.08108		0.75	7.5	1.01351	1.01351			0.4	4	0.37037	0.37037
	0.55	5.5	0.743243			0.7	7	0.945946			0.8	8	1.08108		0.55	5.5	0.743243	0.743243			0.7	7	0.648148	0.648148
	0.8	8	1.08108			1.5	15	2.02703			0.95	9.5	1.28378		0.7	7	0.945946	0.945946			0.5	5	0.462963	0.462963
	0.6	6	0.810811			0.65	6.5	0.878378			0.7	7	0.945946		1.05	10.5	1.41892	1.41892			3.8	38	3.51852	3.51852
	0.65	6.5	0.878378			2	20	2.7027			1.25	12.5	1.68919		0.9	9	1.21622	1.21622			7.4	74	6.85185	6.85185
	0.6	6	0.810811			7.7	77	10.4054			0.8	8	1.08108		2.15	21.5	2.90541	2.90541			0.8	8	0.740741	0.740741
	0.5	5	0.675676			1	10	1.35135			0.9	9	1.21622		0.9	9	1.21622	1.21622			4	40	3.7037	3.7037
	0.65	6.5	0.878378			0.6	6	0.810811			0.5	5	0.675676		2.15	21.5	2.90541	2.90541			4.2	42	3.88889	3.88889
	0.85	8.5	1.14865			0.65	6.5	0.878378			0.6	6	0.810811		1.5	15	2.02703	2.02703			1	10	0.925926	0.925926
	0.55	5.5	0.743243			1.85	18.5	2.5			0.85	8.5	1.14865		1.8	18	2.43243	2.43243			1	10	0.925926	0.925926
	0.75	7.5	1.01351			1.65	16.5	2.22973			0.65	6.5	0.878378		1	10	1.35135	1.35135			2.6	26	2.40741	2.40741
	1.25	12.5	1.68919			1.5	15	2.02703			0.6	6	0.810811		0.6	6	0.810811	0.810811			2.8	28	2.59259	2.59259
	0.65	6.5	0.878378			1.5	15	2.02703			0.7	7	0.945946		0.9	9	1.21622	1.21622
	0.75	7.5	1.01351			0.9	9	1.21622			0.65	6.5	0.878378		1.05	10.5	1.41892	1.41892
	0.65	6.5	0.878378			0.5	5	0.675676			1.1	11	1.48649		0.9	9	1.21622	1.21622
	0.6	6	0.810811			0.5	5	0.675676			0.7	7	0.945946		1.3	13	1.75676	1.75676
	0.95	9.5	1.28378			0.6	6	0.810811			0.8	8	1.08108		0.95	9.5	1.28378	1.28378
	0.6	6	0.810811			1.2	12	1.62162			0.9	9	1.21622		0.85	8.5	1.14865	1.14865
	0.55	5.5	0.743243			0.8	8	1.08108			0.5	5	0.675676		2.7	27	3.64865	3.64865
	0.7	7	0.945946			1.15	11.5	1.55405			0.6	6	0.810811		3.2	32	4.32432	4.32432
	0.6	6	0.810811			0.45	4.5	0.608108			0.7	7	0.945946		1.7	17	2.2973	2.2973
	0.75	7.5	1.01351			0.65	6.5	0.878378			0.5	5	0.675676		9.6	96	12.973
	0.75	7.5	1.01351			1	10	1.35135			0.45	4.5	0.608108		0.8	8	1.08108	1.08108
	0.45	4.5	0.608108			6.1	61	8.24324			0.6	6	0.810811		1.9	19	2.56757	2.56757
	0.55	5.5	0.743243			0.9	9	1.21622			0.85	8.5	1.14865		0.85	8.5	1.14865	1.14865
	0.85	8.5	1.14865			0.9	9	1.21622			0.95	9.5	1.28378		0.6	6	0.810811	0.810811
	0.55	5.5	0.743243			0.75	7.5	1.01351			0.65	6.5	0.878378		0.65	6.5	0.878378	0.878378
	0.55	5.5	0.743243			0.95	9.5	1.28378			0.8	8	1.08108		0.9	9	1.21622	1.21622
	0.75	7.5	1.01351			0.55	5.5	0.743243			0.4	4	0.540541		0.75	7.5	1.01351	1.01351
	1.15	11.5	1.55405			1	10	1.35135			0.5	5	0.675676		1	10	1.35135	1.35135
	0.7	7	0.945946			2.8	28	3.78378			0.9	9	1.21622		1.2	12	1.62162	1.62162
	0.4	4	0.540541			1.45	14.5	1.95946			2.9	29	3.91892		0.65	6.5	0.878378	0.878378
	0.65	6.5	0.878378			4.5	45	6.08108			0.6	6	0.810811		1.3	13	1.75676	1.75676
	0.8	8	1.08108			1.25	12.5	1.68919			0.6	6	0.810811		0.85	8.5	1.14865	1.14865
	0.6	6	0.810811			0.75	7.5	1.01351			0.9	9	1.21622
	0.75	7.5	1.01351			0.8	8	1.08108			1.05	10.5	1.41892
	0.6	6	0.810811			0.65	6.5	0.878378			0.55	5.5	0.743243
	0.5	5	0.675676			0.75	7.5	1.01351			0.45	4.5	0.608108
	0.5	5	0.675676			0.6	6	0.810811			0.7	7	0.945946
	0.8	8	1.08108			0.7	7	0.945946			0.85	8.5	1.14865
	0.65	6.5	0.878378			0.9	9	1.21622			0.75	7.5	1.01351
	0.6	6	0.810811			0.7	7	0.945946			0.85	8.5	1.14865
	0.55	5.5	0.743243			0.6	6	0.810811			0.95	9.5	1.28378
	0.45	4.5	0.608108			0.8	8	1.08108			0.85	8.5	1.14865
	0.9	9	1.21622			1.4	14	1.89189			0.9	9	1.21622
	0.8	8	1.08108			1.2	12	1.62162			1	10	1.35135
	0.8	8	1.08108			1.2	12	1.62162			0.7	7	0.945946
	0.8	8	1.08108			0.75	7.5	1.01351			0.85	8.5	1.14865
	0.55	5.5	0.743243			0.75	7.5	1.01351			1.25	12.5	1.68919
	0.5	5	0.675676			0.8	8	1.08108			0.7	7	0.945946
	0.45	4.5	0.608108			0.7	7	0.945946			0.9	9	1.21622
	0.65	6.5	0.878378			0.7	7	0.945946			0.75	7.5	1.01351
	0.5	5	0.675676			0.7	7	0.945946			0.5	5	0.675676
	0.5	5	0.675676			1.1	11	1.48649			1.8	18	2.43243
	0.9	9	1.21622			0.85	8.5	1.14865
	0.5	5	0.675676			0.65	6.5	0.878378
	0.5	5	0.675676			0.85	8.5	1.14865
	0.6	6	0.810811			2.8	28	3.78378
	0.9	9	1.21622			0.7	7	0.945946
	0.4	4	0.540541			0.8	8	1.08108
	0.8	8	1.08108			0.7	7	0.945946
	0.85	8.5	1.14865			0.9	9	1.21622
	1	10	1.35135			1	10	1.35135
	0.75	7.5	1.01351			0.6	6	0.810811
	0.75	7.5	1.01351			1.2	12	1.62162
	0.65	6.5	0.878378
	0.7	7	0.945946
	0.7	7	0.945946
	0.75	7.5	1.01351
	0.7	7	0.945946
	0.75	7.5	1.01351
	0.7	7	0.945946
	0.9	9	1.21622
	0.65	6.5	0.878378
	0.9	9	1.21622
	0.4	4	0.540541
	0.45	4.5	0.608108
	0.6	6	0.810811
	0.65	6.5	0.878378
	0.5	5	0.675676
	0.45	4.5	0.608108
	0.6	6	0.810811
	0.55	5.5	0.743243
	0.6	6	0.810811
	0.5	5	0.675676
	0.6	6	0.810811
	0.75	7.5	1.01351
	0.6	6	0.810811
	0.6	6	0.810811
	0.85	8.5	1.14865
	0.5	5	0.675676
	0.5	5	0.675676
	0.7	7	0.945946
	0.8	8	1.08108
	0.85	8.5	1.14865
	0.7	7	0.945946
	0.7	7	0.945946
	0.5	5	0.675676
	0.5	5	0.675676
	0.9	9	1.21622
	0.6	6	0.810811
	0.6	6	0.810811
	1	10	1.35135
	0.8	8	1.08108
	0.8	8	1.08108
	0.8	8	1.08108
	0.4	4	0.540541
	0.6	6	0.810811
	0.95	9.5	1.28378
	0.55	5.5	0.743243
	0.5	5	0.675676
	0.55	5.5	0.743243
	0.4	4	0.540541
	0.9	9	1.21622
	0.85	8.5	1.14865
	0.5	5	0.675676
	0.6	6	0.810811
	0.7	7	0.945946
	0.55	5.5	0.743243
	0.5	5	0.675676
	0.5	5	0.675676
	0.65	6.5	0.878378
	0.65	6.5	0.878378
	0.65	6.5	0.878378
	1	10	1.35135
	0.65	6.5	0.878378
	0.65	6.5	0.878378
	1.15	11.5	1.55405
	0.85	8.5	1.14865
	0.7	7	0.945946
	0.95	9.5	1.28378
	0.45	4.5	0.608108
	0.8	8	1.08108
	0.6	6	0.810811
	0.65	6.5	0.878378
	0.55	5.5	0.743243
	0.75	7.5	1.01351
	0.65	6.5	0.878378
	0.45	4.5	0.608108
	0.8	8	1.08108
	0.8	8	1.08108
	0.45	4.5	0.608108
	0.85	8.5	1.14865
	0.8	8	1.08108
	0.8	8	1.08108
	0.9	9	1.21622
	0.7	7	0.945946
	0.55	5.5	0.743243
	0.65	6.5	0.878378
	0.4	4	0.540541
	0.6	6	0.810811
	0.45	4.5	0.608108
	0.95	9.5	1.28378
	0.5	5	0.675676
	0.55	5.5	0.743243
	0.65	6.5	0.878378
	0.9	9	1.21622
	0.9	9	1.21622
	0.6	6	0.810811
	0.7	7	0.945946
	0.8	8	1.08108
	0.55	5.5	0.743243
	2.9	29	3.91892
	0.8	8	1.08108
	1.5	15	2.02703
	0.8	8	1.08108
	0.65	6.5	0.878378
