# Supplementary material for: The two-component system CpxAR is required for the high potassium stress survival of Actinobacillus pleuropneumoniae
Source: Front Microbiol. 2023 Sep 26;14:1259935. doi: 10.3389/fmicb.2023.1259935 (PMC10562621; doi:10.3389/fmicb.2023.1259935)
Supplement: Supplementary file 1 [file Data_Sheet_1.ZIP › original data/original data/figure 3/figure 3-A/qRT-PCR-ftsXEY.xlsx]

## Sheet: Sheet1
	Well	Fluor	Target	Content	Sample	Biological Set Name	Cq	Cq Mean	Cq Std. Dev
	A01	SYBR		Unkn				22.3863	0
	A02	SYBR		Unkn				21.0946	0
	A03	SYBR		Unkn				21.5477	0
	A04	SYBR		Unkn				23.5013	0
	A05	SYBR		Unkn				22.5977	0
	A06	SYBR		Unkn				22.3467	0
	A07	SYBR		Unkn				22.9122	0					WT			ΔcpxRA			CΔcpxRA			WT-K+			ΔcpxRA-K+			CΔcpxRA-K+
	A08	SYBR		Unkn				22.8678	0				ftsX	22.3863	21.0946	21.5477	23.5013	22.5977	22.3467	22.9122	22.8678	22.8007	21.6872	22.0065	21.9359	23.5451	23.3908	23.5135	21.6388	21.7024	21.9815
	A09	SYBR		Unkn				22.8007	0					15.8404	14.3425	14.5997	15.2352	15.7442	15.3258	14.3877	14.4461	14.5282	13.3903	13.5444	13.8864	14.7808	14.7566	14.5659	13.78	13.69	13.63
	B01	SYBR		Unkn				21.5773	0				14.49	1.35036	-0.147537	0.109656	0.745152	1.25418	0.835808	-0.10226	-0.0438716	0.0382249	-1.0997	-0.945568	-0.603646	0.290841	0.266632	0.0758761	-0.71	-0.8	-0.86
	B02	SYBR		Unkn				21.7764	0					0.392193	1.10768	0.926809	0.596605	0.419232	0.560269	1.07345	1.03088	0.973852	2.1431	1.92595	1.51955	0.817426	0.831258	0.948766	1.6358	1.7411	1.81504
	B03	SYBR		Unkn				21.9409	0				ftsE	21.5773	21.7764	21.9409	23.0391	22.593	22.6949	23.6197	23.3638	23.2665	22.2616	22.3333	22.2085	24.247	23.6648	23.9743	22.4738	22.1873	22.7997
	B04	SYBR		Unkn				23.0391	0					15.0314	15.0242	14.9928	14.773	15.7394	15.674	15.0952	14.9421	14.994	13.9647	13.8713	14.159	15.4827	15.0306	15.0267	14.615	14.1749	14.4482
	B05	SYBR		Unkn				22.593	0				15.01	0.0213822	0.0142218	-0.0171813	-0.236951	0.729429	0.664047	0.0852358	-0.0678731	-0.0160171	-1.04526	-1.13873	-0.851031	0.472744	0.0206115	0.0167094	-0.395027	-0.835121	-0.561822
	B06	SYBR		Unkn				22.6949	0					0.985288	0.990191	1.01198	1.1785	0.603143	0.631105	0.94263	1.04817	1.01116	2.06374	2.20187	1.80379	0.720593	0.985815	0.988485	1.31497	1.78401	1.47613
	B07	SYBR		Unkn				23.6197	0				ftsY	19.763	20.2975	19.7269	21.349	20.6118	20.2794	22.163	21.7911	21.9674	21.3362	21.537	21.2637	22.5244	21.9914	22.0969	20.9181	20.9452	21.2915
	B08	SYBR		Unkn				23.3638	0					13.217	13.5453	12.7788	13.0829	13.7583	13.2585	13.6385	13.3694	13.695	13.0394	13.0749	13.2142	13.7601	13.3572	13.1493	13.0593	12.9328	12.9399
	B09	SYBR		Unkn				23.2665	0				13.385	-0.172968	0.15532	-0.611217	-0.307104	0.368281	-0.131526	0.248526	-0.0205783	0.304954	-0.350633	-0.315116	-0.175812	0.370137	-0.0327763	-0.240677	-0.330745	-0.457166	-0.450054
	C01	SYBR		Unkn				19.763	0					1.12738	0.897933	1.52755	1.23722	0.774705	1.09545	0.841756	1.01437	0.809468	1.27512	1.24411	1.1296	0.773709	1.02298	1.18155	1.25766	1.37284	1.36609
	C02	SYBR		Unkn				20.2975	0				16sRNA	6.54596	6.75216	6.94807	8.2661	6.85355	7.02088	8.52447	8.42166	8.27249	8.29686	8.46207	8.04951	8.76423	8.63414	8.9476	7.85884	8.01238	8.35153
	C03	SYBR		Unkn				19.7269	0
	C04	SYBR		Unkn				21.349	0
	C05	SYBR		Unkn				20.6118	0
	C06	SYBR		Unkn				20.2794	0
	C07	SYBR		Unkn				22.163	0
	C08	SYBR		Unkn				21.7911	0
	C09	SYBR		Unkn				21.9674	0
	D01	SYBR		Unkn				6.54596	0
	D02	SYBR		Unkn				6.75216	0
	D03	SYBR		Unkn				6.94807	0
	D04	SYBR		Unkn				8.2661	0
	D05	SYBR		Unkn				6.85355	0
	D06	SYBR		Unkn				7.02088	0
	D07	SYBR		Unkn				8.52447	0
	D08	SYBR		Unkn				8.42166	0
	D09	SYBR		Unkn				8.27249	0
	E01	SYBR		Unkn				21.6872	0
	E02	SYBR		Unkn				22.0065	0
	E03	SYBR		Unkn				21.9359	0
	E04	SYBR		Unkn				23.5451	0
	E05	SYBR		Unkn				23.3908	0
	E06	SYBR		Unkn				23.5135	0
	E07	SYBR		Unkn				21.6388	0
	E08	SYBR		Unkn				21.7024	0
	E09	SYBR		Unkn				21.9815	0
	F01	SYBR		Unkn				22.2616	0
	F02	SYBR		Unkn				22.3333	0
	F03	SYBR		Unkn				22.2085	0
	F04	SYBR		Unkn				24.247	0
	F05	SYBR		Unkn				23.6648	0
	F06	SYBR		Unkn				23.9743	0
	F07	SYBR		Unkn				22.4738	0
	F08	SYBR		Unkn				22.1873	0
	F09	SYBR		Unkn				22.7997	0
	G01	SYBR		Unkn				21.3362	0
	G02	SYBR		Unkn				21.537	0
	G03	SYBR		Unkn				21.2637	0
	G04	SYBR		Unkn				22.5244	0
	G05	SYBR		Unkn				21.9914	0
	G06	SYBR		Unkn				22.0969	0
	G07	SYBR		Unkn				20.9181	0
	G08	SYBR		Unkn				20.9452	0
	G09	SYBR		Unkn				21.2915	0
	H01	SYBR		Unkn				8.29686	0
	H02	SYBR		Unkn				8.46207	0
	H03	SYBR		Unkn				8.04951	0
	H04	SYBR		Unkn				8.76423	0
	H05	SYBR		Unkn				8.63414	0
	H06	SYBR		Unkn				8.9476	0
	H07	SYBR		Unkn				7.85884	0
	H08	SYBR		Unkn				8.01238	0
	H09	SYBR		Unkn				8.35153	0
