# Supplementary material for: The two-component system CpxAR is required for the high potassium stress survival of Actinobacillus pleuropneumoniae
Source: Front Microbiol. 2023 Sep 26;14:1259935. doi: 10.3389/fmicb.2023.1259935 (PMC10562621; doi:10.3389/fmicb.2023.1259935)
Supplement: Supplementary file 1 [file Data_Sheet_1.ZIP › original data/original data/figure 3/figure 3-C/IPTG induce-CFU.xlsx]

## Sheet: Sheet1
	WT			WT					ΔcpxRA-0.1			ΔcpxRA-0.1
0	30200000	32200000	29800000	7.48001	7.50786	7.47422		0	31600000	30200000	34600000	7.49969	7.48001	7.53908
1	34600000	39600000	33600000	7.53908	7.5977	7.52634		1	30200000	30000000	32200000	7.48001	7.47712	7.50786
2	78900000	88600000	68600000	7.89708	7.94743	7.83632		2	80200000	66200000	54400000	7.90417	7.82086	7.7356
3	469000000	588000000	326000000	8.67117	8.76938	8.51322		3	198000000	146000000	104000000	8.29667	8.16435	8.01703
4	996000000	1220000000	824000000	8.99826	9.08636	8.91593		4	346000000	294000000	206000000	8.53908	8.46835	8.31387
5	1246000000	1346000000	1020000000	9.09552	9.12905	9.0086		5	492000000	358000000	308000000	8.69197	8.55388	8.48855
6	1569000000	2098000000	1242000000	9.19562	9.32181	9.09412		6	346000000	486000000	596000000	8.53908	8.68664	8.77525
7	1204000000	1548000000	1080000000	9.08063	9.18977	9.03342		7	192000000	208000000	286000000	8.2833	8.31806	8.45637
8	1238000000	1380000000	988000000	9.09272	9.13988	8.99476		8	92800000	118000000	142000000	7.96755	8.07188	8.15229
9	892000000	904000000	788000000	8.95036	8.95617	8.89653		9	74600000	94600000	102400000	7.87274	7.97589	8.0103
10	906000000	1024000000	836000000	8.95713	9.0103	8.92221		10	80600000	74800000	84600000	7.90634	7.8739	7.92737
11	648000000	802000000	642000000	8.81158	8.90417	8.80754		11	62400000	59600000	60600000	7.79518	7.77525	7.78247
12	622000000	768000000	582000000	8.79379	8.88536	8.76492		12	50800000	52400000	49800000	7.70586	7.71933	7.69723
	ΔcpxRA-0.01			ΔcpxRA-0.01					ΔcpxRA-1			ΔcpxRA-1
0	33600000	32400000	29800000	7.52634	7.51055	7.47422		0	33200000	33000000	29800000	7.52114	7.51851	7.47422
1	32800000	32000000	32600000	7.51587	7.50515	7.51322		1	35600000	36900000	34600000	7.55145	7.56703	7.53908
2	79800000	64400000	73200000	7.902	7.80889	7.86451		2	89600000	94800000	79600000	7.95231	7.97681	7.90091
3	132400000	92400000	76800000	8.12189	7.96567	7.88536		3	306000000	402000000	246000000	8.48572	8.60423	8.39094
4	98800000	88600000	72400000	7.99476	7.94743	7.85974		4	729000000	1068000000	586000000	8.86273	9.02857	8.7679
5	72800000	60600000	39600000	7.86213	7.78247	7.5977		5	946000000	1620000000	802000000	8.97589	9.20952	8.90417
6	20640000	14200000	10980000	7.31471	7.15229	7.0406		6	1140000000	1460000000	988000000	9.0569	9.16435	8.99476
7	14420000	10600000	13200000	7.15897	7.02531	7.12057		7	1040000000	1260000000	924000000	9.01703	9.10037	8.96567
8	12600000	12600000	11600000	7.10037	7.10037	7.06446		8	724000000	980000000	668000000	8.85974	8.99123	8.82478
9	8980000	7260000	9240000	6.95328	6.86094	6.96567		9	568000000	704000000	424000000	8.75435	8.84757	8.62737
10	7680000	6600000	5240000	6.88536	6.81954	6.71933		10	526000000	684000000	406000000	8.72099	8.83506	8.60853
11	6480000	5980000	4680000	6.81158	6.7767	6.67025		11	484000000	588000000	388000000	8.68485	8.76938	8.58883
12	5960000	4240000	3260000	6.77525	6.62737	6.51322		12	398000000	406000000	284000000	8.59988	8.60853	8.45332
