# Supplementary material for: The two-component system CpxAR is required for the high potassium stress survival of Actinobacillus pleuropneumoniae
Source: Front Microbiol. 2023 Sep 26;14:1259935. doi: 10.3389/fmicb.2023.1259935 (PMC10562621; doi:10.3389/fmicb.2023.1259935)
Supplement: Supplementary file 1 [file Data_Sheet_1.ZIP › original data/original data/figure 3/figure 3-F/GFP fluoresecence.xlsx]

## Sheet: Sheet1
		WT				WT -K+
	OD	RFU	RFU/OD		OD	RFU	RFU/OD
	1.124	7.7*e4	374.027		1.124	8.2*e5	1082.73
	1.202	7.9*e4	358.84		1.189	7.8*e5	973.609
	1.189	7.2*e4	393.107		1.3	9.*e5	1027.47
		ΔcpxRA				ΔcpxRA-K+
	OD	RFU	RFU/OD		OD	RFU	RFU/OD
	1.35	6.9*e4	279.057		0.268	7*e3	524.621
	1.4	7.2*e4	280.791		0.26	6.6*e3	509.863
	1.28	6.6*e4	281.522		0.272	7.2*e3	531.675
		CΔcpxRA				CΔcpxRA-K+
	OD	RFU	RFU/OD		OD	RFU	RFU/OD
	1.188	7.4*e4	340.09		1.168	8.4*e5	1067.35
	1.198	7.8*e4	355.481		1.226	8.6*e5	1041.07
	1.218	8.1*e4	363.091		1.272	8.9*e5	1038.43
	e4=54.5982		e5=148.413159102			e3=20.0855
